# Supplementary material for: Genetic resources for methane production from biomass described with the Gene Ontology
Source: Front Microbiol. 2014 Dec 3;5:634. doi: 10.3389/fmicb.2014.00634 (PMC4253957; doi:10.3389/fmicb.2014.00634)
Supplement: Supplementary file 1 [file Table1.XLSX]

## Sheet: GO Annotation_EP_Mengo_Paper2
Table S1. GO annotation of methanogenesis genes as inferred from direct assay (IDA)
Methanogenesis
DB	DB Object ID	DB Object Symbol	GO ID	DB:Reference	Evidence Code	DB Object Name	DB Object Synonym	DB Object Type	Taxon
UniProtKB	P06131	FDHA_METFO	GO:0043794 (F)|GO:2001127 (P)|GO:0009326 (C)	PMID:3801411|PMID:3531194	IDA	F420-dependent Formate dehydrogenase subunit A	FdhA	Protein	taxon:2162
UniProtKB	P06130	FDHB_METFO	GO:0043794 (F)|GO:2001127 (P)|GO:0009326 (C)	PMID:3801411|PMID:3531194	IDA	F420-dependent Formate dehydrogenase subunit B	FdhB	Protein	taxon:2162
UniProtKB	P35839	FDHC_METFO	GO:0015499 (F)|GO:2001127 (P)|GO:0009326 (C)	PMID:1378430	IDA	F420-dependent Formate dehydrogenase subunit C	FdhC|Probable formate transporter	Protein	taxon:2162
UniProtKB	O30642	MtmB1	GO:0043852 (F)|GO:2001128 (P)	PMID:9195969|PMID:9642198|PMID:11435424|PMID:12029132|PMID:16096277	IDA	Monomethylamine methyltransferase	Mma methyltransferase 1|MMAT 1	Protein	taxon:2208
UniProtKB	Q9P9L4	MtmB2	GO:0043852 (F)|GO:2001128 (P)	PMID:16096277	IDA	Monomethylamine methyltransferase	Mma methyltransferase 2|MMAMT 2	Protein	taxon:2208
UniProtKB	O30641	MtmC1	GO:0043852 (F)|GO:2001128 (P)	PMID:7635826|PMID:9195968	IDA	Monomethylamine corrinoid protein 1	MMCP1	Protein	taxon:2208
UniProtKB	Q9P9N0	MtbB2	GO:0043791 (F)|GO:2001129 (P)	PMID:10762254	IDA	Dimethylamine methyltransferase	DMA methyltransferase 2|DMAMT 2	Protein	taxon:2208
UniProtKB	O30640	MtbA	GO:0043791 (F)|GO:2001129 (P)	PMID:10852929|PMID:7635826	IDA	Methylcobamide:CoM methyltransferase	MT2-A |Methylcobamide:CoM methyltransferase II isozyme A	Protein	taxon:2208
UniProtKB	P0C0W4	MtmB3	GO:0043852 (F)|GO:2001128 (P)	PMID:16980466|PMID:9195968	IDA	Monomethylamine methyltransferase	Mma methyltransferase 3|MMAMT 3	Protein	taxon:2208
NCBI_GP	AAD14630	Mttb	GO:0043834 (F)|GO:2001130 (P)	PMID:9006042|PMID:10762254	IDA	Trimethylamine methyltransferase	TMA methyltransferase	Protein	taxon:2208
NCBI_GP	AAD14631	MttC	GO:0043834 (F)|GO:2001130 (P)	PMID:9006042|PMID:10762254	IDA	Trimethylamine corrinoid protein		Protein	taxon:2208
NCBI_GP	AAC46230	MtsA	GO:0044683 (F)|GO:2001133 (P)	PMID:9371433|PMID: 8631705|PMID: 8932317|PMID:11073950	IDA	methylthiol:coenzyme M methyltransferase 40 Kda protein		Protein	taxon:2208
NCBI_GP	AAC46231	MtsB	GO:0044683 (F)|GO:2001133 (P)	PMID:9371433|PMID:8932317|PMID:8631705	IDA	methylthiol:coenzyme M methyltransferase 30 Kda protein		Protein	taxon:2208
UniProtKB	Q08368	ACDA1_METTE	GO:0018492 (F)|GO:2001134 (P)	PMID: 8955306|PMID: 7693685|PMID: 11607176	IDA	Acetyl-CoA decarbonylase/synthase complex subunit alpha 1	ACDS Complex subunit alpha 1|ACDS complex carbon monoxide dehydrogenase 1|ACDS CODH 1|CdhA	Protein	taxon:2210
UniProtKB	Q9C4Z4	ACDA2_METTE	GO:0018492 (F)|GO:2001134 (P)	PMID:12464601|PMID:10600570	IDA	Acetyl-CoA decarbonylase/synthase complex subunit alpha 2	ACDS Complex subunit alpha 2|ACDS complex carbon monoxide dehydrogenase 2|ACDS CODH 2	Protein	taxon:2210
UniProtKB	P72021	ACDB1_METTE	GO:0018492 (F)|GO:2001134 (P)	PMID:8955306	IDA	Acetyl-CoA decarbonylase/synthase complex subunit beta 1	ACDS complex subunit beta 1|ACDS complex acyltransferase 1	Protein	taxon:2210
UniProtKB	Q9V2Z4	ACDB2_METTE	GO:0018492 (F)|GO:2001134 (P)	PMID:12464601|PMID:12657792	IDA	Acetyl-CoA decarbonylase/synthase complex subunit beta 2	ACDS complex subunit beta 2|ACDS complex acyltransferase 2	Protein	taxon:2210
UniProtKB	Q50539	ACDG1_METTE	GO:0018492 (F)|GO:2001134 (P)	PMID:8550451|PMID:8626532	IDA	Acetyl-CoA decarbonylase/synthase complex subunit gamma 1	ACDS complex subunit gamma 1|ACDS complex methyltransferase 1|Corrinoid/iron-sulfur component large subunit 1	Protein	taxon:2210
UniProtKB	Q9C4Z0	ACDG2_METTE	GO:0018492 (F)|GO:2001134 (P)	PMID:12464601	IDA	Acetyl-CoA decarbonylase/synthase complex subunit gamma 2	ACDS complex subunit gamma 2|ACDS complex methyltransferase 2|Corrinoid/iron-sulfur component large subunit 2	Protein	taxon:2210
UniProtKB	Q50538	ACDD1_METTE	GO:0018492 (F)|GO:2001134 (P)	PMID:8550451|PMID: 8626532	IDA	Acetyl-CoA decarbonylase/synthase complex subunit delta 1	ACDS complex subunit delta 1|Corrinoid/iron-sulfur component small subunit 1	Protein	taxon:2210
UniProtKB	Q9C4Z1	ACDD2_METTE	GO:0018492 (F)|GO:2001134 (P)	PMID:12464601	IDA	Acetyl-CoA decarbonylase/synthase complex subunit delta 1	ACDS complex subunit delta 2|Corrinoid/iron-sulfur component small subunit 2	Protein	taxon:2210
UniProtKB	P72020	ACDE1_METTE	GO:0018492 (F)|GO:2001134 (P)	PMID:8955306	IDA	Acetyl-CoA decarbonylase/synthase complex subunit epsilon 1	ACDS complex subunit epsilon 1	Protein	taxon:2210
UniProtKB	Q9C4Z3	ACDE2_METTE	GO:0018492 (F)|GO:2001134 (P)	PMID:12464601|PMID:10600570|PMID:12657792	IDA	Acetyl-CoA decarbonylase/synthase complex subunit epsilon 2	ACDS complex subunit epsilon 2|CdhB	Protein	taxon:2210
UniProtKB	Q49610	FTR_METKA	GO:0030270 (F)| GO:0019386 (P)|GO:2001127 (P)	PMID:2403564|PMID:2261993|PMID:1483480|PMID:7506350|PMID:7601152|PMID:8880936|PMID:9195883|PMID:16466742	IDA	Formylmethanofuran-tetrahydromethanopterin formyltransferase	Ftr|H4MPT formyltransferase	Protein	taxon:190192
UniProtKB	Q02394	HMD_METKA	GO:0047068 (F)|GO:0015948 (P)	PMID:1772345|PMID:1521540|	IDA	5,10-methenyltetrahydromethanopterin hydrogenase	H(2)-dependent methylene-H(4)MPT dehydrogenase|H(2)-forming|N(5),N(10)-methylenetetrahydromethanopterin dehydrogenase|N(5),N(10)-methenyltetrahydromethanopterin hydrogenase|Hmd	Protein	taxon:190192
UniProtKB	P94951	MTD_METKA	GO:0030268 (F)|GO:0015948 (P)	PMID:9151968|PMID:7852356|PMID:8215796|PMID:12925803|PMID:14499608|PMID:19761261	IDA	F420-dependent methylenetetrahydromethanopterin dehydrogenase	MTD|Coenzyme F420-dependent N5,N10-methylenetetrahydromethanopterin dehydrogenase	Protein	taxon:190192
UniProtKB	Q8TXY4	MER_METKA	GO:0018537 (F)|GO:0015948 (P)	PMID:8522533|PMID:1953299|PMID:10891279|PMID:4084309|PMID:2298726|PMID:2379499|PMID:1911853|PMID:8319675|PMID:7649177|PMID:15937276	IDA	5,10-methylenetetrahydromethanopterin reductase	Coenzyme F420-dependent N(5),N(10)-methylenetetrahydromethanopterin reductase|Mer|Methylene-H(4)MPT reductase	Protein	taxon:190192
UniProtKB	P51616	MCH_METTM	GO:0018537 (F)|GO:0015948 (P)	PMID:8617278|PMID:4062290|PMID:3782039|PMID:2743220|PMID:2298699	IDA	Methenyltetrahydromethanopterin cyclohydrolase	Methenyl-H4MPT cyclohydrolase|MCH_METTM	Protein	taxon:79929
UniProtKB	P80184	MTRA1_METTM	GO:0030269 (F)|GO:0015948 (P)	PMID:1444718|PMID:8477726|PMID:8223548|PMID:8898900|PMID:9559648|	IDA	Tetrahydromethanopterin S-methyltransferase subunit A1	N5-methyltetrahydromethanopterin:coenzyme M methyltransferase subunit A 1|MtrA1	Protein	taxon:79929
UniProtKB	Q59584	MTRB_METTM	GO:0030269 (F)|GO:0015948 (P)	PMID:1444718|PMID:8477726|PMID:8223548|PMID:7737157	IDA	Tetrahydromethanopterin S-methyltransferase subunit B	N5-methyltetrahydromethanopterin:coenzyme M methyltransferase subunit B|MtrB	Protein	taxon:79929
UniProtKB	P80185	MTRC_METTM	GO:0030269 (F)|GO:0015948 (P)	PMID:8477726|PMID:8223548|PMID:7929010|PMID:8001564|PMID:9559648|PMID:7737157	IDA	Tetrahydromethanopterin S-methyltransferase subunit C	N5-methyltetrahydromethanopterin:coenzyme M methyltransferase subunit C|MtrC	Protein	taxon:79929
UniProtKB	P80183	MTRD_METTM	GO:0030269 (F)|GO:0015948 (P)	PMID: 8477726|PMID: 8223548|PMID: 7929010|PMID: 8001564|PMID:9559648|PMID: 7737157	IDA	Tetrahydromethanopterin S-methyltransferase subunit D	N5-methyltetrahydromethanopterin:coenzyme M methyltransferase subunit D|MtrD	Protein	taxon:79929
UniProtKB	P80186	MTRE_METTM	GO:0030269 (F)|GO:0015948 (P)	PMID:8477726|PMID:8223548|PMID:7929010|PMID:8001564|PMID:9559648|PMID:7737157	IDA	Tetrahydromethanopterin S-methyltransferase subunit E	N5-methyltetrahydromethanopterin:coenzyme M methyltransferase subunit E|MtrE	Protein	taxon:79929
UniProtKB	Q50773	MTRF_METTM	GO:0030269 (F)|GO:0015948 (P)	PMID:8477726|PMID:8223548|PMID:7929010|PMID:8001564|PMID:9559648|PMID:7737157	IDA	Tetrahydromethanopterin S-methyltransferase subunit F	N5-methyltetrahydromethanopterin:coenzyme M methyltransferase subunit F|MtrF	Protein	taxon:79929
UniProtKB	Q50774	MTRG_METTM	GO:0030269 (F)|GO:0015948 (P)	PMID:8477726|PMID:8223548|PMID:7929010|PMID:8001564|PMID:9559648|PMID:7737157	IDA	Tetrahydromethanopterin S-methyltransferase subunit G	N5-methyltetrahydromethanopterin:coenzyme M methyltransferase subunit G|MtrG	Protein	taxon:79929
UniProtKB	P80187	MTRH_METTM	GO:0030269 (F)|GO:0015948 (P)	PMID:8477726|PMID:8223548|PMID:7929010|PMID:8001564|PMID:9559648|PMID:7737157|PMID:10338124	IDA	Tetrahydromethanopterin S-methyltransferase subunit H	N5-methyltetrahydromethanopterin:coenzyme M methyltransferase subunit H|MtrH	Protein	taxon:79929
UniProtKB	P11558	MCRA_METTM	GO:0050524 (F)|GO:0015948 (P)	PMID:2448287|PMID:10660523|PMID:11491299|PMID:2269306|PMID:9367957|PMID:21402215	IDA	Methyl-coenzyme M reductase I subunit alpha	MCR I alpha|Coenzyme-B sulfoethylthiotransferase alpha	Protein	taxon:79929
UniProtKB	P11560	MCRB_METTM	GO:0050524 (F)|GO:0015948 (P)	PMID:2448287|PMID:11491299|PMID:2269306|PMID:9367957|PMID:21402215	IDA	Methyl-coenzyme M reductase I subunit beta	MCR I beta|Coenzyme-B sulfoethylthiotransferase beta	Protein	taxon:79929
UniProtKB	P11562	MCRG_METTM	GO:0050524 (F)|GO:0015948 (P)	PMID:2448287|PMID:11491299|PMID:9367957|PMID:21402215	IDA	Methyl-coenzyme M reductase I subunit gamma	MCR I gamma|Coenzyme-B sulfoethylthiotransferase gamma	Protein	taxon:79929
UniProtKB	P55300	MTD_METTM	GO:0018537 (F)|GO:0015948 (P)	PMID:7852356|PMID:2743220|PMID:1991149|PMID:1911853|PMID:8215796|PMID:7852356|PMID:14499608|PMID:15681872	IDA	F420-dependent methylenetetrahydromethanopterin dehydrogenase	Coenzyme F420-dependent N5,N10-methylenetetrahydromethanopterin dehydrogenase|Mtd	Protein	taxon:79929
UniProtKB	P32440	HMD_METTM	GO:0047068 (F)|GO:0015948 (P)	PMID:1765081|PMID:1521540|PMID:8599536|PMID:11081790	IDA	5,10-methenyltetrahydromethanopterin hydrogenase	H(2)-dependent methylene-H(4)MPT dehydrogenase|H(2)-forming N(5),N(10)-methylenetetrahydromethanopterin dehydrogenase|N(5),N(10)-methenyltetrahydromethanopterin hydrogenase|HMD	Protein	taxon:79929
UniProtKB	Q50744	MER_METTM	GO:0018537 (F)|GO:0015948 (P)	PMID:7649177|PMID:1953299|PMID:2379499|PMID:10891279	IDA	5,10-methylenetetrahydromethanopterin reductase	F420-dependent N(5),N(10)-methylenetetrahydromethanopterin reductase|Methylene-H(4)MPT reductase|Mer	Protein	taxon:79929
GenBank	GI:302588520	ADL58895	GO:0044676 (C)|GO:0015948 (P)	PMID:1915887|PMID:8954165	IDA	molybdenum containing formylmethanofuran dehydrogenase, subunit B	fmdB|MTBMA_c13070	Protein	taxon:79929
UniprotKB	P61937	FMDC_METTM	GO:0044676 (C)|GO:0015948 (P)	PMID:1915887|PMID:8954165	IDA	molybdenum-containing formylmethanofuran dehydrogenase 1 subunit C	fmdC|MTBMA_c13060	Protein	taxon:79929
UniprotKB	Q50756	HDRA_METTM	GO:0044678 (C)|GO:0015948 (P)	PMID:8119281	IDA	CoB-CoM heterodisulfide reductase complex_subunit A	CoB--CoM heterodisulfide reductase iron-sulfur subunit A|HdrA|MTBMA_c17680	Protein	taxon:79929
UniprotKB	Q50755	HDRB_METTM	GO:0044678 (C)|GO:0015948 (P)	PMID:8119281	IDA	CoB-CoM heterodisulfide reductase complex_subunitB	CoB--CoM heterodisulfide reductase subunit B|hdrB|MTBMA_c04500	Protein	taxon:79929
UniprotKB	Q50754	HDRC_METTM	GO:0044678 (C)|GO:0015948 (P)	PMID:8119281	IDA	CoB-CoM heterodisulfide reductase complex_subunitC	CoB-CoM heterodisulfide reductase iron-sulfur subunit C|hdrC|MTBMA_c004490	Protein	taxon:79929
UniprotKB	P60227	MVHA_METTM	GO:0044678 (C)|GO:0015948 (P)	PMID:8119281	IDA	CoB-CoM heterodisulfide reductase complex_F420-non-reducing hydrogenase subunit A	F420-non-reducing hydrogenase subunit A|Methyl viologen-reducing hydrogenase subunit alpha|MVH subunit A|mvhA|MTBMA_c15170	Protein	taxon:79929
UniprotKB	P60238	MVHD_METTM	GO:0044678 (C)|GO:0015948 (P)	PMID:8119281	IDA	CoB-CoM heterodisulfide reductase complex_F420-non-reducing hydrogenase iron-sulfur subunit D	F420-non-reducing hydrogenase iron-sulfur subunit D|Methyl viologen-reducing hydrogenase subunit delta|MVH subunit D|mvhD|MTBMA_c15190	Protein	taxon:79929
UniprotKB	P60239	MVHG_METTM	GO:0044678 (C)|GO:0015948 (P)	PMID:8119281	IDA	CoB-CoM heterodisulfide reductase complex_F420-non-reducing hydrogenase subunit G	F420-non-reducing hydrogenase subunit G|Methyl viologen-reducing hydrogenase subunit gamma|MVH subunit G|mvhG|MTBMA_c15180|FrhG	Protein	taxon:79929
UniprotKB	P96797	HDRD_METBF	GO:0044678 (C)|GO:0015948 (P)	PMID:8174566|PMID:9063468	IDA	CoB-CoM heterodisulfide reductase_iron-sulfur subunit D	hdrD|Mbar_A1599	Protein	taxon:269797
UniprotKB	P96796	HDRE_METBF	GO:0044678 (C)|GO:0015948 (P)	PMID:8174566|PMID:9063468	IDA	CoB-CoM heterodisulfide reductase_subunit E	hdrE|Mbar_A1598	Protein	taxon:269797
Coenzyme biosyntheses
DB	DB Object ID	DB Object Symbol	GO ID	DB:Reference	Evidence Code	DB Object Name	DB Object Synonym	DB Object Type	Taxon
UniProtKB	Q57926	AKSA_METJA	GO:0019298 (F)|GO:0019297 (P)	PMID:9665716	IDA	Homocitrate synthase	homocitrate synthase|(R)-homo(2)citrate synthase|AksA|MJ0503	Protein	taxon:243232
UniProtKB	Q58991	AKSF_METJA	GO:0019298 (F)|GO:0019297 (P)	PMID:10940051	IDA	Homoisocitrate dehydrogenase	HICDH|Isohomocitrate dehydrogenase|IHDH|NAD-dependent threo-isohomocitrate dehydrogenase|AksF|MJ1596	Protein	taxon:243232
UniProtKB	Q58130	LEU3_METJA	GO:0019298 (F)|GO:0019297 (P)	PMID:10940051	IDA	3-isopropylmalate/3-methylmalate dehydrogenase	3-isopropylmalate dehydrogenase|3-IPM-DH|IMDH|Beta-IPM dehydrogenase|D-malate dehydrogenase|MJ0720	Protein	taxon:243232
UniProtKB	P58415	COMD_METJA	GO:0050545 (F)|GO:0019295 (P)	PMID:10940029	IDA	Sulfopyruvate decarboxylase subunit alpha	ComD|MJ0255.1	Protein	taxon:243232
UniProtKB	P58416	COME_METJA	GO:0050545 (F)|GO:0019295 (P)	PMID:10940029	IDA	Sulfopyruvate decarboxylase subunit beta	ComE|MJ0256	Protein	taxon:243232
UniProtKB	Q58540	COMB_METJA	GO:0050545 (F)|GO:0019295 (P)	PMID:11589710	IDA	2-phosphosulfolactate phosphatase	ComB|MJ1140	Protein	taxon:243232
UniProtKB	Q58820	COMC_METJA	GO:0050545 (F)|GO:0019295 (P)	PMID:10850983	IDA	L-sulfolactate dehydrogenase	ComC|(R)-2-hydroxyacid dehydrogenase|(R)-sulfolactate dehydrogenase|MJ1425	Protein	taxon:243232
UniProtKB	Q57703	PSLS_METJA	GO:0050545 (F)|GO:0019295 (P)	PMID:11830598	IDA	Phosphosulfolactate synthase	ComA|(2R)-phospho-3-sulfolactate synthase|PSL synthase|MJ0255	Protein	taxon:243232
UniprotKB	Q8TKU7	CYAS_METAC	GO:0044686 (F)|GO:0019295 (P)	PMID:19761441	IDA	Cysteate synthase	MA_3297|Cya synthase|CS	Protein	taxon:188937
UniProtKB	P60200	HDRA_METJA	GO:0051912 (F)|GO:0019297 (P)|GO:0019295 (P)	PMID:9102456	IDA	CoB--CoM heterodisulfide reductase iron-sulfur subunit A	HdrA|MJ1190	Protein	taxon:243232
UniProtKB	Q58806	LADH_METJA	GO:0008911 (F)|GO:2001121 (P)	PMID:16585745	IDA	Lactaldehyde dehydrogenase	CofA|MJ1411	Protein	taxon:243232
UniProtKB	Q58297	COFC_METJA	GO:0043814 (F)|GO:2001121 (P)	PMID:18260642	IDA	Phospholactate guanyl transferase|2-phospho-L-lactate guanylyltransferase	CofC|LP guanylyltransferase|MJ0887	Protein	taxon:243232
UniProtKB	Q58653	COFD_METJA	GO:0043743 (F)|GO:2001121 (P)	PMID:11888293	IDA	LPPG:FO 2-phospho-L-lactate transferase	LPPG:FO 2-phospho-L-lactate transferase|cofD|MJ1256	Protein	taxon:243232
UniProtKB	Q58178	COFE_METJA	GO:0052618 (F)|GO:2001121 (P)	PMID:12911320	IDA	coenzyme F420-0:L-glutamate ligase	CofE|MJ0768	Protein	taxon:243232
UniProtKB	Q58407	COFF_METJA	GO:0043774 (F)|GO:2001121 (P)	PMID:12909715	IDA	Coenzyme F420-2 alpha-glutamyl ligase	Gamma F420-2 alpha-glutamyl ligase|CofF|MJ1001	Protein	taxon:243232
UniProtKB	Q57888	COFG_METJA	GO:0044689 (F)|GO:2001121 (P)	PMID:14593448|PMID:11948155	IDA	7,8-didemethyl-8-hydroxy-5-deazariboflavin synthase subunit 1	CofG|7,8-didemethyl-8-hydroxy-5-deazariboflavin synthase subunit 1|MJ0446|FbiC|Fo synthase	Protein	taxon:243232
UniProtKB	Q58826	COFH_METJA	GO:0044689 (F)|GO:2001121 (P)	PMID:14593448|PMID:11948155	IDA	7,8-didemethyl-8-hydroxy-5-deazariboflavin synthase subunit 2	CofH|7,8-didemethyl-8-hydroxy-5-deazariboflavin synthase subunit 2|MJ1431|FbiC|Fo synthase subunit 2	Protein	taxon:243232
UniProtKB	Q58185	MPTA_METJA	GO:0044682 (F)|GO:1901285	PMID:17497938	IDA	Archaeal-specific GTP cyclohydrolase	mptA|MJ0775|Iron-dependent Archaeal specific GTP Cyclohydrolase	Protein	taxon:243232
UniProtKB	Q58247	MPTB_METJA	GO:0044682 (F)|GO:1901285	PMID:19746965	IDA	Archaeal-specific GTP cyclohydrolase	MptB|MJ0837	Protein	taxon:243232
Coenzyme metabolism
DB	DB Object ID	DB Object Symbol	GO ID	DB:Reference	Evidence Code	DB Object Name	DB Object Synonym	DB Object Type	Taxon
UniprotKB	P71854	DDN_MYCTU	GO:0052799 (F)|GO:0052649 (P)	PMID:16387854	IDA	Deazaflvin-dependent nitroreductase	Rv3547|MT3651	Protein	taxon:1773
UniprotKB	O27571	O27571_METTH	GO:0043910 (F)|GO:0052649 (P)	PMID:9352911	IDA	ATP:coenzyme F420 adenylyltransferase	MTH_1528|Coenzyme F390 synthetase II	Protein	taxon:187620
UniprotKB	O27572	O27571_METTH	GO:0052754 (F)|GO:0052649 (P)	PMID:9352912	IDA	GTP:coenzyme F420 adenylyltransferase	MTH_1528|Coenzyme F390 synthetase II	Protein	taxon:187621
UniprotKB	D9PVP5	FNO_METTM	GO:0052808 (F)|GO:0052649 (P)	PMID:11726492	IDA	F420-dependent NADP reductase	F420H2:NADP oxidoreductase|MTBMA_c06980|fno	Protein	taxon:79929
GenBank	ACA13278	ACA13278	GO:0052765 (F)|GO:0052649 (P)	PMID:15340796	IDA	F420H2 oxidase	FprA, reduced coenzyme F420 oxidase	Protein	taxon:39441
UniprotKB	O28446	O28446_ARCFU	GO:0052755 (F)|GO:0052649 (P)	PMID:10971593|PMID8055920	IDA	F420H2:quinone oxidoreductase	fqoF	Protein	taxon:224325
UniprotKB	Q58280	Y870_METJA	GO:0052806 (F)|GO:0052649 (P)	PMID:16048999	IDA	Coenzyme F420-dependent sulfite reductase	sulfite reductase (coenzyme F420)|MJ0870	Protein	taxon:243232
UniProtKB	A0QQJ4	FGD_MYCS2	GO:0052749 (F)|GO:0052649 (P)	PMID:9555906	IDA	F420-dependent glucose-6-phosphate dehydrogenase	FGD|MSMEG_0777|fgd1|MSMEI_0761	Protein	taxon:246196
GenBank	GI:240010722	ACS41948	GO:0044684 (F)|GO:2001115 (P)	PMID:15028691	IDA	Dihydromethanopterin reductase	dmrA|MexAM1_META1p4312	Protein	taxon:272630
UniprotKB	Q58992	GLYA_METJA	GO:0044685 (F)|GO:2001115 (P)	PMID:12902326	IDA	tetrahydromethanopterin-dependent serine hydroxymethyltransferase	glyA|SHMT|Serine methylase|L-allo-thereonine aldolase|MJ1597	Protein	taxon:243232
Notes: Definition from AMIGO (http://geneontology.org/page/go-annotation-file-gaf-format-20)
DB : Database from which the gene product is identified
DB Object ID : Protein ID	a unique identifier from the database in DB (column 1) for the item being annotated
DB Object Symbol : a (unique and valid) symbol to which DB object ID is matched
GO ID : the GO identifier for the term attributed to the DB object ID
DB:Reference : a literature reference or a database record
Evidence Code: evidence to indicate how the annotation to a particular term is supported. IDA : inferred from Direct Assay
DB Object Name : name of gene or gene product
DB Object synonym : synonym of the gene or gene product
DB Object Type: A description of the type of gene product being annotated
Taxon:taxonomic identifier(s)
